# Supplementary material for: Exploring Tumor Immune Microenvironment and Its Associations With Molecular Characteristics in Melanoma
Source: Front Oncol. 2022 Apr 21;12:821578. doi: 10.3389/fonc.2022.821578 (PMC9069107; doi:10.3389/fonc.2022.821578)
Supplement: Supplementary file 2 [file Table_1.xlsx]

## Sheet: Table S1
Table S1. The 569 melanoma samples from four datasets. ( 469 samples fromTCGA-SKCM, 33 samples from phs001036, 40 samples from phs000452 , and 27 samples from SRP070710) (567 samples had both transcriptional and genomic data, and 'Pt8' and 'TCGA-WE-A8ZR' had the transcriptional data only)
Samples	TME subtype	vital_status	Overall Survival(months)	gender	age_at_index	immune subtype	molecular subtype	MAF_file	CNV_data	Source
P-1	B	1	28	Female	77	low-immunity	Triple_wild_type	1	1	phs001036
P-10	A	1	19.2	Male	78	low-immunity	Triple_wild_type	1	1	phs001036
P-11	D	0	27.7	Male	71	high-immunity	Triple_wild_type	1	1	phs001036
P-12	D	1	18	Male	42	high-immunity	RAS	1	1	phs001036
P-13	A	0	18.4	Male	59	low-immunity	Triple_wild_type	1	1	phs001036
P-14	B	1	30.6	Female	60	low-immunity	Triple_wild_type	1	1	phs001036
P-15	A	1	51.9	Male	50	low-immunity	BRAF	1	1	phs001036
P-16	D	0	125.7	Male	29	high-immunity	Triple_wild_type	1	1	phs001036
P-17	C	0	162.6	Female	53	low-immunity	RAS	1	1	phs001036
P-18	C	0	101.7	Male	37	low-immunity	Triple_wild_type	1	1	phs001036
P-19	A	1	96.5	Male	47	low-immunity	NF1	1	1	phs001036
P-2	A	0	60.3	Female	67	low-immunity	BRAF	1	1	phs001036
P-20	D	1	97.5	Female	54	high-immunity	BRAF	1	1	phs001036
P-21	A	1	24	Male	56	low-immunity	BRAF	1	1	phs001036
P-22	B	0	38	Male	54	low-immunity	Triple_wild_type	1	1	phs001036
P-23	A	1	13.7	Male	54	low-immunity	Triple_wild_type	1	1	phs001036
P-24	D	1	106.9	Female	57	high-immunity	RAS	1	1	phs001036
P-25	B	1	44.1	Male	44	low-immunity	BRAF	1	1	phs001036
P-26	A	0	21.2	Male	78	low-immunity	Triple_wild_type	1	1	phs001036
P-27	C	0	24	Male	60	low-immunity	Triple_wild_type	1	1	phs001036
P-28	A	1	39.9	Male	62	low-immunity	Triple_wild_type	1	1	phs001036
P-29	C	0	38.8	Male	59	low-immunity	Triple_wild_type	1	1	phs001036
P-3	C	1	41	Female	77	low-immunity	Triple_wild_type	1	1	phs001036
P-30	C	0	52.1	Female	54	low-immunity	Triple_wild_type	1	1	phs001036
P-31	A	0	23	Female	70	low-immunity	Triple_wild_type	1	1	phs001036
P-32	A	1	67.6	Male	52	low-immunity	Triple_wild_type	1	1	phs001036
P-33	D	0	106.7	Female	70	high-immunity	Triple_wild_type	1	1	phs001036
P-34	C	0	103.6	Female	52	low-immunity	Triple_wild_type	1	1	phs001036
P-4	C	0	34.1	Male	39	low-immunity	RAS	1	1	phs001036
P-5	D	0	101.4	Male	47	high-immunity	Triple_wild_type	1	1	phs001036
P-6	D	0	45.6	Male	56	high-immunity	Triple_wild_type	1	1	phs001036
P-7	D	1	85.9	Male	46	high-immunity	Triple_wild_type	1	1	phs001036
P-9	C	1	15.4	Female	86	low-immunity	Triple_wild_type	1	1	phs001036
Pat02	C	0	54.4	Female	42	low-immunity	Triple_wild_type	1	1	phs000452
Pat03	C	1	3.33333	Female	61	low-immunity	BRAF	1	1	phs000452
Pat04	D	0	32.9	Male	71	high-immunity	RAS	1	1	phs000452
Pat06	B	1	5.36667	Male	33	low-immunity	Triple_wild_type	1	1	phs000452
Pat08	D	1	4.66667	Male	73	high-immunity	BRAF	1	1	phs000452
Pat118	C	1	10.4333	Female	43	low-immunity	BRAF	1	1	phs000452
Pat119	B	0	26.9333	Male	61	low-immunity	RAS	1	1	phs000452
Pat123	D	1	28.4333	Female	50	high-immunity	RAS	1	1	phs000452
Pat126	A	0	21.3667	Male	77	low-immunity	RAS	1	1	phs000452
Pat14	C	1	5.43333	Female	48	low-immunity	BRAF	1	1	phs000452
Pat15	C	1	1.66667	Male	32	low-immunity	BRAF	1	1	phs000452
Pat16	D	1	27.0333	Female	68	high-immunity	RAS	1	1	phs000452
Pat19	C	1	5.83333	Male	59	low-immunity	RAS	1	1	phs000452
Pat25	D	1	10.8333	Male	69	high-immunity	Triple_wild_type	1	1	phs000452
Pat27	A	0	45.9667	Male	61	low-immunity	BRAF	1	1	phs000452
Pat28	D	1	39.4667	Male	77	high-immunity	Triple_wild_type	1	1	phs000452
Pat29	B	0	44.2	Male	82	low-immunity	Triple_wild_type	1	1	phs000452
Pat33	C	1	7.03333	Male	65	low-immunity	Triple_wild_type	1	1	phs000452
Pat36	C	1	1.8	Female	52	low-immunity	Triple_wild_type	1	1	phs000452
Pat37	B	1	2.33333	Female	47	low-immunity	Triple_wild_type	1	1	phs000452
Pat38	D	0	51.3	Male	45	high-immunity	BRAF	1	1	phs000452
Pat39	B	0	49.5667	Male	67	low-immunity	BRAF	1	1	phs000452
Pat40	C	1	1.13333	Male	74	low-immunity	Triple_wild_type	1	1	phs000452
Pat41	A	1	4.26667	Male	64	low-immunity	RAS	1	1	phs000452
Pat43	C	1	1.23333	Female	75	low-immunity	BRAF	1	1	phs000452
Pat44	A	1	9.03333	Female	57	low-immunity	Triple_wild_type	1	1	phs000452
Pat45	C	1	2.96667	Male	68	low-immunity	Triple_wild_type	1	1	phs000452
Pat46	C	1	5.33333	Female	36	low-immunity	RAS	1	1	phs000452
Pat47	A	0	36.8667	Male	78	low-immunity	RAS	1	1	phs000452
Pat49	D	0	34.4667	Male	36	high-immunity	BRAF	1	1	phs000452
Pat50	A	1	2.16667	Male	77	low-immunity	BRAF	1	1	phs000452
Pat79	B	1	26.7	Male	69	low-immunity	Triple_wild_type	1	1	phs000452
Pat80	A	1	24.1333	Male	48	low-immunity	BRAF	1	1	phs000452
Pat81	C	1	20.9333	Female	54	low-immunity	Triple_wild_type	1	1	phs000452
Pat83	D	0	34.2333	Male	22	high-immunity	Triple_wild_type	1	1	phs000452
Pat85	D	1	15.2667	Male	83	high-immunity	Triple_wild_type	1	1	phs000452
Pat86	C	1	9.76667	Male	55	low-immunity	BRAF	1	1	phs000452
Pat88	D	0	32.9667	Female	60	high-immunity	NF1	1	1	phs000452
Pat90	B	0	33.5	Male	59	low-immunity	BRAF	1	1	phs000452
Pat98	D	1	4.66667	Female	57	high-immunity	RAS	1	1	phs000452
Pt1	C	1	19.9	Female	66	low-immunity	RAS	1	1	SRP070710
Pt10	C	0	12.7	Male	60	low-immunity	Triple_wild_type	1	1	SRP070710
Pt12	A	1	10.7	Male	59	low-immunity	BRAF	1	1	SRP070710
Pt13	C	0	30.1	Female	53	low-immunity	BRAF	1	1	SRP070710
Pt14	C	0	1.8	Female	27	low-immunity	BRAF	1	1	SRP070710
Pt15	D	1	32.1	Male	70	high-immunity	RAS	1	1	SRP070710
Pt16	C	1	6.1	Male	19	low-immunity	Triple_wild_type	1	1	SRP070710
Pt19	C	0	34.8	Male	45	low-immunity	RAS	1	1	SRP070710
Pt2	D	0	30.4	Male	55	high-immunity	RAS	1	1	SRP070710
Pt20	D	1	11	Female	63	high-immunity	RAS	1	1	SRP070710
Pt22	C	1	6	Male	55	low-immunity	BRAF	1	1	SRP070710
Pt23	C	1	3.4	Male	63	low-immunity	BRAF	1	1	SRP070710
Pt25	D	1	8.6	Male	74	high-immunity	Triple_wild_type	1	1	SRP070710
Pt27	D	0	18	Male	83	high-immunity	Triple_wild_type	1	1	SRP070710
Pt28	A	1	14.4	Male	82	low-immunity	Triple_wild_type	1	1	SRP070710
Pt29	D	1	8.8	Male	84	high-immunity	Triple_wild_type	1	1	SRP070710
Pt31	C	0	23.1	Male	47	low-immunity	Triple_wild_type	1	1	SRP070710
Pt32	C	1	5.6	Male	47	low-immunity	BRAF	1	1	SRP070710
Pt35	B	0	14	Female	65	low-immunity	Triple_wild_type	1	1	SRP070710
Pt37	D	0	11.9	Female	70	high-immunity	RAS	1	1	SRP070710
Pt38	D	0	14.7	Female	57	high-immunity	BRAF	1	1	SRP070710
Pt4	B	0	31.1	Male	62	low-immunity	NF1	1	1	SRP070710
Pt5	A	0	14.4	Male	61	low-immunity	Triple_wild_type	1	1	SRP070710
Pt6	A	0	28.9	Male	51	low-immunity	BRAF	1	1	SRP070710
Pt7	B	1	21.7	Female	55	low-immunity	RAS	1	1	SRP070710
Pt8	C	0	NA	Male	69	low-immunity	-	NA	NA	SRP070710
Pt9	D	0	34.6	Male	68	high-immunity	BRAF	1	1	SRP070710
TCGA-3N-A9WB	A	1	17.0301	male	71	low-immunity	RAS	1	1	TCGA-SKCM
TCGA-3N-A9WC	D	0	66.4767	male	82	high-immunity	RAS	1	1	TCGA-SKCM
TCGA-3N-A9WD	B	1	12.9863	male	82	low-immunity	RAS	1	1	TCGA-SKCM
TCGA-BF-A1PU	C	0	12.7233	female	46	low-immunity	BRAF	1	1	TCGA-SKCM
TCGA-BF-A1PV	A	0	0.460274	female	74	low-immunity	RAS	1	1	TCGA-SKCM
TCGA-BF-A1PX	A	1	9.27123	male	56	low-immunity	BRAF	1	1	TCGA-SKCM
TCGA-BF-A1PZ	A	0	28.0438	female	71	low-immunity	Triple_wild_type	1	1	TCGA-SKCM
TCGA-BF-A1Q0	B	0	27.3205	male	80	low-immunity	Triple_wild_type	1	1	TCGA-SKCM
TCGA-BF-A3DJ	A	0	15.2548	female	36	low-immunity	BRAF	1	1	TCGA-SKCM
TCGA-BF-A3DL	A	0	25.2822	female	84	low-immunity	BRAF	1	1	TCGA-SKCM
TCGA-BF-A3DM	C	0	19.7589	male	63	low-immunity	BRAF	1	1	TCGA-SKCM
TCGA-BF-A3DN	C	0	23.5726	female	81	low-immunity	BRAF	1	1	TCGA-SKCM
TCGA-BF-A5EO	A	0	23.1123	male	65	low-immunity	RAS	1	1	TCGA-SKCM
TCGA-BF-A5EP	A	0	11.0137	female	75	low-immunity	Triple_wild_type	1	1	TCGA-SKCM
TCGA-BF-A5EQ	B	0	10.6192	male	63	low-immunity	BRAF	1	1	TCGA-SKCM
TCGA-BF-A5ER	A	0	10.7507	male	63	low-immunity	BRAF	1	1	TCGA-SKCM
TCGA-BF-A5ES	A	0	16.1096	female	76	low-immunity	Triple_wild_type	1	1	TCGA-SKCM
TCGA-BF-A9VF	A	0	14.4658	male	77	low-immunity	BRAF	1	1	TCGA-SKCM
TCGA-BF-AAOU	A	0	15.6493	female	73	low-immunity	Triple_wild_type	1	1	TCGA-SKCM
TCGA-BF-AAOX	A	0	14.5973	male	83	low-immunity	RAS	1	1	TCGA-SKCM
TCGA-BF-AAP0	D	0	14.926	female	40	high-immunity	BRAF	1	1	TCGA-SKCM
TCGA-BF-AAP1	C	0	13.4466	male	86	low-immunity	BRAF	1	1	TCGA-SKCM
TCGA-BF-AAP2	D	0	13.3151	male	62	high-immunity	RAS	1	1	TCGA-SKCM
TCGA-BF-AAP4	D	0	11.0137	male	61	high-immunity	RAS	1	1	TCGA-SKCM
TCGA-BF-AAP6	A	0	10.6849	male	55	low-immunity	BRAF	1	1	TCGA-SKCM
TCGA-BF-AAP7	A	0	10.4548	female	76	low-immunity	BRAF	1	1	TCGA-SKCM
TCGA-BF-AAP8	B	0	14.6959	male	58	low-immunity	Triple_wild_type	1	1	TCGA-SKCM
TCGA-D3-A1Q1	C	1	16.5699	female	79	low-immunity	RAS	1	1	TCGA-SKCM
TCGA-D3-A1Q3	D	1	16.6685	male	64	high-immunity	Triple_wild_type	1	1	TCGA-SKCM
TCGA-D3-A1Q4	C	0	112.044	female	53	low-immunity	BRAF	1	1	TCGA-SKCM
TCGA-D3-A1Q5	C	1	112.57	male	60	low-immunity	BRAF	1	1	TCGA-SKCM
TCGA-D3-A1Q6	A	1	71.8027	male	55	low-immunity	BRAF	1	1	TCGA-SKCM
TCGA-D3-A1Q7	D	0	133.249	female	42	high-immunity	BRAF	1	1	TCGA-SKCM
TCGA-D3-A1Q8	C	1	28.0767	male	33	low-immunity	RAS	1	1	TCGA-SKCM
TCGA-D3-A1Q9	D	1	31.5945	male	72	high-immunity	BRAF	1	1	TCGA-SKCM
TCGA-D3-A1QA	D	0	90.9041	male	55	high-immunity	BRAF	1	1	TCGA-SKCM
TCGA-D3-A1QB	D	0	95.737	female	75	high-immunity	RAS	1	1	TCGA-SKCM
TCGA-D3-A2J6	D	1	43.4301	male	65	high-immunity	Triple_wild_type	1	1	TCGA-SKCM
TCGA-D3-A2J7	A	1	103.101	male	67	low-immunity	BRAF	1	1	TCGA-SKCM
TCGA-D3-A2J8	A	1	65.4904	male	48	low-immunity	RAS	1	1	TCGA-SKCM
TCGA-D3-A2J9	D	1	23.7699	male	75	high-immunity	Triple_wild_type	1	1	TCGA-SKCM
TCGA-D3-A2JA	C	0	115.529	male	68	low-immunity	NF1	1	1	TCGA-SKCM
TCGA-D3-A2JB	D	1	168	female	70	high-immunity	Triple_wild_type	1	1	TCGA-SKCM
TCGA-D3-A2JC	D	0	86.7616	female	53	high-immunity	Triple_wild_type	1	1	TCGA-SKCM
TCGA-D3-A2JD	B	1	11.8685	male	58	low-immunity	BRAF	1	1	TCGA-SKCM
TCGA-D3-A2JE	B	1	27.6493	female	75	low-immunity	BRAF	1	1	TCGA-SKCM
TCGA-D3-A2JF	D	0	62.0712	male	74	high-immunity	RAS	1	1	TCGA-SKCM
TCGA-D3-A2JG	C	1	113.523	female	30	low-immunity	BRAF	1	1	TCGA-SKCM
TCGA-D3-A2JH	D	0	42.0822	male	68	high-immunity	BRAF	1	1	TCGA-SKCM
TCGA-D3-A2JK	A	1	12.0986	male	24	low-immunity	BRAF	1	1	TCGA-SKCM
TCGA-D3-A2JL	D	0	171.584	female	43	high-immunity	RAS	1	1	TCGA-SKCM
TCGA-D3-A2JN	C	1	66.4767	female	46	low-immunity	BRAF	1	1	TCGA-SKCM
TCGA-D3-A2JO	D	0	66.0822	female	50	high-immunity	RAS	1	1	TCGA-SKCM
TCGA-D3-A2JP	D	0	59.5726	male	37	high-immunity	BRAF	1	1	TCGA-SKCM
TCGA-D3-A3BZ	C	0	130.718	male	63	low-immunity	Triple_wild_type	1	1	TCGA-SKCM
TCGA-D3-A3C1	B	0	NA	male	NA	low-immunity	BRAF	1	1	TCGA-SKCM
TCGA-D3-A3C3	D	0	NA	female	NA	high-immunity	BRAF	1	1	TCGA-SKCM
TCGA-D3-A3C6	C	1	58.0603	female	54	low-immunity	BRAF	1	1	TCGA-SKCM
TCGA-D3-A3C7	D	0	46.9808	female	57	high-immunity	BRAF	1	1	TCGA-SKCM
TCGA-D3-A3C8	D	0	46.3233	female	58	high-immunity	Triple_wild_type	1	1	TCGA-SKCM
TCGA-D3-A3CB	D	0	166.521	male	39	high-immunity	BRAF	1	1	TCGA-SKCM
TCGA-D3-A3CC	C	0	86.926	female	69	low-immunity	Triple_wild_type	1	1	TCGA-SKCM
TCGA-D3-A3CE	D	1	60.2301	female	74	high-immunity	BRAF	1	1	TCGA-SKCM
TCGA-D3-A3CF	B	1	24.526	female	61	low-immunity	Triple_wild_type	1	1	TCGA-SKCM
TCGA-D3-A3ML	B	1	13.874	male	70	low-immunity	RAS	1	1	TCGA-SKCM
TCGA-D3-A3MO	C	1	9.33699	male	47	low-immunity	BRAF	1	1	TCGA-SKCM
TCGA-D3-A3MR	D	0	103.595	male	42	high-immunity	BRAF	1	1	TCGA-SKCM
TCGA-D3-A3MU	C	0	39.7479	male	53	low-immunity	BRAF	1	1	TCGA-SKCM
TCGA-D3-A3MV	C	0	45.3041	female	38	low-immunity	RAS	1	1	TCGA-SKCM
TCGA-D3-A51E	D	0	174.838	female	39	high-immunity	RAS	1	1	TCGA-SKCM
TCGA-D3-A51F	D	0	55.726	male	51	high-immunity	BRAF	1	1	TCGA-SKCM
TCGA-D3-A51G	C	0	NA	male	NA	low-immunity	RAS	1	1	TCGA-SKCM
TCGA-D3-A51H	D	0	56.3507	male	60	high-immunity	Triple_wild_type	1	1	TCGA-SKCM
TCGA-D3-A51J	D	0	145.118	male	19	high-immunity	BRAF	1	1	TCGA-SKCM
TCGA-D3-A51K	D	0	32.9425	male	51	high-immunity	Triple_wild_type	1	1	TCGA-SKCM
TCGA-D3-A51N	A	0	22.6192	female	56	low-immunity	BRAF	1	1	TCGA-SKCM
TCGA-D3-A51R	C	0	63.8137	male	60	low-immunity	RAS	1	1	TCGA-SKCM
TCGA-D3-A51T	D	0	26.8932	female	59	high-immunity	RAS	1	1	TCGA-SKCM
TCGA-D3-A5GL	A	0	125.786	male	74	low-immunity	Triple_wild_type	1	1	TCGA-SKCM
TCGA-D3-A5GN	C	0	135.748	female	15	low-immunity	BRAF	1	1	TCGA-SKCM
TCGA-D3-A5GO	A	0	137.918	male	61	low-immunity	RAS	1	1	TCGA-SKCM
TCGA-D3-A5GR	B	0	178.323	female	23	low-immunity	BRAF	1	1	TCGA-SKCM
TCGA-D3-A5GS	D	0	18.1808	male	58	high-immunity	BRAF	1	1	TCGA-SKCM
TCGA-D3-A5GT	A	0	16.011	male	43	low-immunity	BRAF	1	1	TCGA-SKCM
TCGA-D3-A5GU	D	0	125.195	male	36	high-immunity	BRAF	1	1	TCGA-SKCM
TCGA-D3-A8GB	A	1	30.8384	male	48	low-immunity	BRAF	1	1	TCGA-SKCM
TCGA-D3-A8GC	B	1	79.5945	male	48	low-immunity	RAS	1	1	TCGA-SKCM
TCGA-D3-A8GD	D	0	23.6055	female	63	high-immunity	BRAF	1	1	TCGA-SKCM
TCGA-D3-A8GE	C	0	26.4329	male	26	low-immunity	Triple_wild_type	1	1	TCGA-SKCM
TCGA-D3-A8GI	C	1	58.5205	male	68	low-immunity	RAS	1	1	TCGA-SKCM
TCGA-D3-A8GJ	D	0	241.381	male	18	high-immunity	BRAF	1	1	TCGA-SKCM
TCGA-D3-A8GK	A	0	170.203	male	45	low-immunity	RAS	1	1	TCGA-SKCM
TCGA-D3-A8GL	B	1	89.1288	male	43	low-immunity	RAS	1	1	TCGA-SKCM
TCGA-D3-A8GM	D	1	107.145	male	73	high-immunity	Triple_wild_type	1	1	TCGA-SKCM
TCGA-D3-A8GN	A	0	160.997	female	27	low-immunity	BRAF	1	1	TCGA-SKCM
TCGA-D3-A8GO	B	1	NA	female	NA	low-immunity	BRAF	1	1	TCGA-SKCM
TCGA-D3-A8GP	B	0	152.482	male	77	low-immunity	Triple_wild_type	1	1	TCGA-SKCM
TCGA-D3-A8GQ	C	1	29.063	male	66	low-immunity	RAS	1	1	TCGA-SKCM
TCGA-D3-A8GR	B	1	129.633	female	54	low-immunity	RAS	1	1	TCGA-SKCM
TCGA-D3-A8GS	D	1	117.173	male	52	high-immunity	BRAF	1	1	TCGA-SKCM
TCGA-D3-A8GV	A	1	167.704	male	25	low-immunity	BRAF	1	1	TCGA-SKCM
TCGA-D9-A148	B	0	151.529	male	40	low-immunity	BRAF	1	1	TCGA-SKCM
TCGA-D9-A149	D	0	54.674	female	65	high-immunity	Triple_wild_type	1	1	TCGA-SKCM
TCGA-D9-A1JW	D	0	NA	male	82	high-immunity	Triple_wild_type	1	1	TCGA-SKCM
TCGA-D9-A1JX	D	1	7.10137	female	80	high-immunity	BRAF	1	1	TCGA-SKCM
TCGA-D9-A1X3	A	0	18.1151	male	63	low-immunity	Triple_wild_type	1	1	TCGA-SKCM
TCGA-D9-A3Z1	D	1	15.3863	male	66	high-immunity	RAS	1	1	TCGA-SKCM
TCGA-D9-A3Z3	B	0	22.2904	female	39	low-immunity	BRAF	1	1	TCGA-SKCM
TCGA-D9-A3Z4	B	1	17.063	male	54	low-immunity	RAS	1	1	TCGA-SKCM
TCGA-D9-A4Z2	C	1	6.24658	male	50	low-immunity	BRAF	1	1	TCGA-SKCM
TCGA-D9-A4Z3	B	0	16.6027	female	73	low-immunity	RAS	1	1	TCGA-SKCM
TCGA-D9-A4Z5	C	0	7.16712	male	68	low-immunity	Triple_wild_type	1	1	TCGA-SKCM
TCGA-D9-A4Z6	C	1	18.4438	male	54	low-immunity	Triple_wild_type	1	1	TCGA-SKCM
TCGA-D9-A6E9	D	0	9.89589	female	75	high-immunity	BRAF	1	1	TCGA-SKCM
TCGA-D9-A6EA	B	0	25.1836	male	70	low-immunity	RAS	1	1	TCGA-SKCM
TCGA-D9-A6EC	A	0	77.5562	male	56	low-immunity	NF1	1	1	TCGA-SKCM
TCGA-D9-A6EG	A	1	22.9479	male	56	low-immunity	BRAF	1	1	TCGA-SKCM
TCGA-DA-A1HV	D	0	76.5699	female	75	high-immunity	RAS	1	1	TCGA-SKCM
TCGA-DA-A1HW	D	1	36.0329	female	37	high-immunity	BRAF	1	1	TCGA-SKCM
TCGA-DA-A1HY	C	0	144.888	male	42	low-immunity	BRAF	1	1	TCGA-SKCM
TCGA-DA-A1I0	B	1	20.3836	male	63	low-immunity	BRAF	1	1	TCGA-SKCM
TCGA-DA-A1I1	B	0	222.51	male	55	low-immunity	RAS	1	1	TCGA-SKCM
TCGA-DA-A1I2	D	1	176.548	male	45	high-immunity	BRAF	1	1	TCGA-SKCM
TCGA-DA-A1I4	C	1	35.9342	male	51	low-immunity	BRAF	1	1	TCGA-SKCM
TCGA-DA-A1I5	A	0	135.025	female	27	low-immunity	BRAF	1	1	TCGA-SKCM
TCGA-DA-A1I7	C	0	88.8658	male	62	low-immunity	BRAF	1	1	TCGA-SKCM
TCGA-DA-A1I8	C	1	53.9178	female	63	low-immunity	BRAF	1	1	TCGA-SKCM
TCGA-DA-A1IA	A	1	65.9178	female	32	low-immunity	Triple_wild_type	1	1	TCGA-SKCM
TCGA-DA-A1IB	D	1	40.6027	female	69	high-immunity	Triple_wild_type	1	1	TCGA-SKCM
TCGA-DA-A1IC	A	1	68.0877	male	81	low-immunity	NF1	1	1	TCGA-SKCM
TCGA-DA-A3F2	D	1	33.9288	male	55	high-immunity	Triple_wild_type	1	1	TCGA-SKCM
TCGA-DA-A3F3	B	1	10.4877	male	52	low-immunity	RAS	1	1	TCGA-SKCM
TCGA-DA-A3F5	A	1	225.962	male	45	low-immunity	BRAF	1	1	TCGA-SKCM
TCGA-DA-A3F8	D	0	43.3644	male	39	high-immunity	BRAF	1	1	TCGA-SKCM
TCGA-DA-A95V	D	0	72.0986	female	83	high-immunity	NF1	1	1	TCGA-SKCM
TCGA-DA-A95W	B	0	37.3479	male	52	low-immunity	BRAF	1	1	TCGA-SKCM
TCGA-DA-A95X	C	0	73.9397	male	62	low-immunity	RAS	1	1	TCGA-SKCM
TCGA-DA-A95Y	A	1	14.137	male	68	low-immunity	Triple_wild_type	1	1	TCGA-SKCM
TCGA-DA-A95Z	B	0	13.0192	male	87	low-immunity	NF1	1	1	TCGA-SKCM
TCGA-DA-A960	B	0	26.4329	male	73	low-immunity	RAS	1	1	TCGA-SKCM
TCGA-EB-A1NK	A	0	34.1589	male	48	low-immunity	RAS	1	1	TCGA-SKCM
TCGA-EB-A24C	C	0	20.7781	male	56	low-immunity	BRAF	1	1	TCGA-SKCM
TCGA-EB-A24D	B	0	21.2055	male	72	low-immunity	BRAF	1	1	TCGA-SKCM
TCGA-EB-A299	A	0	12.4274	male	63	low-immunity	BRAF	1	1	TCGA-SKCM
TCGA-EB-A3HV	C	0	1.28219	male	37	low-immunity	BRAF	1	1	TCGA-SKCM
TCGA-EB-A3XB	A	0	26.1699	male	63	low-immunity	BRAF	1	1	TCGA-SKCM
TCGA-EB-A3XC	A	0	21.3699	male	74	low-immunity	BRAF	1	1	TCGA-SKCM
TCGA-EB-A3XD	A	0	38.137	female	53	low-immunity	BRAF	1	1	TCGA-SKCM
TCGA-EB-A3XE	A	0	5.91781	female	77	low-immunity	BRAF	1	1	TCGA-SKCM
TCGA-EB-A3XF	A	0	9.13973	male	57	low-immunity	BRAF	1	1	TCGA-SKCM
TCGA-EB-A3Y6	A	0	4.14247	female	56	low-immunity	BRAF	1	1	TCGA-SKCM
TCGA-EB-A3Y7	A	1	10.7178	female	86	low-immunity	Triple_wild_type	1	1	TCGA-SKCM
TCGA-EB-A41A	A	0	0	male	90	low-immunity	NF1	1	1	TCGA-SKCM
TCGA-EB-A41B	D	0	9.56712	female	76	high-immunity	RAS	1	1	TCGA-SKCM
TCGA-EB-A42Y	A	1	23.7041	female	73	low-immunity	Triple_wild_type	1	1	TCGA-SKCM
TCGA-EB-A42Z	A	0	14.4986	male	49	low-immunity	BRAF	1	1	TCGA-SKCM
TCGA-EB-A430	D	0	-0.0657534	male	83	high-immunity	BRAF	1	1	TCGA-SKCM
TCGA-EB-A431	A	0	18.674	male	34	low-immunity	BRAF	1	1	TCGA-SKCM
TCGA-EB-A44N	A	1	6.73973	male	59	low-immunity	BRAF	1	1	TCGA-SKCM
TCGA-EB-A44O	A	0	2.66301	male	69	low-immunity	RAS	1	1	TCGA-SKCM
TCGA-EB-A44P	C	0	24.3616	female	58	low-immunity	BRAF	1	1	TCGA-SKCM
TCGA-EB-A44Q	D	0	13.874	female	51	high-immunity	RAS	1	1	TCGA-SKCM
TCGA-EB-A44R	C	1	10.3562	male	52	low-immunity	RAS	1	1	TCGA-SKCM
TCGA-EB-A4IQ	A	1	20.9096	female	42	low-immunity	Triple_wild_type	1	1	TCGA-SKCM
TCGA-EB-A4IS	D	0	25.4466	male	77	high-immunity	BRAF	1	1	TCGA-SKCM
TCGA-EB-A4OY	D	0	32.1205	female	65	high-immunity	Triple_wild_type	1	1	TCGA-SKCM
TCGA-EB-A4OZ	A	0	20.3836	female	41	low-immunity	BRAF	1	1	TCGA-SKCM
TCGA-EB-A4P0	A	1	10.7178	male	82	low-immunity	BRAF	1	1	TCGA-SKCM
TCGA-EB-A4XL	A	0	25.5452	female	56	low-immunity	RAS	1	1	TCGA-SKCM
TCGA-EB-A51B	D	0	30.6082	male	53	high-immunity	Triple_wild_type	1	1	TCGA-SKCM
TCGA-EB-A550	A	1	8.67945	female	75	low-immunity	BRAF	1	1	TCGA-SKCM
TCGA-EB-A551	D	0	19.3973	female	78	high-immunity	RAS	1	1	TCGA-SKCM
TCGA-EB-A553	B	0	7.43014	male	62	low-immunity	BRAF	1	1	TCGA-SKCM
TCGA-EB-A57M	C	1	15.5178	male	56	low-immunity	Triple_wild_type	1	1	TCGA-SKCM
TCGA-EB-A5FP	A	1	14.926	female	65	low-immunity	BRAF	1	1	TCGA-SKCM
TCGA-EB-A5KH	B	1	20.3507	male	55	low-immunity	Triple_wild_type	1	1	TCGA-SKCM
TCGA-EB-A5SE	C	1	13.1836	male	73	low-immunity	BRAF	1	1	TCGA-SKCM
TCGA-EB-A5SF	A	1	12.1315	female	78	low-immunity	Triple_wild_type	1	1	TCGA-SKCM
TCGA-EB-A5SG	D	0	68.2521	female	57	high-immunity	RAS	1	1	TCGA-SKCM
TCGA-EB-A5SH	B	0	54.0164	female	60	low-immunity	Triple_wild_type	1	1	TCGA-SKCM
TCGA-EB-A5UL	D	0	29.2932	male	71	high-immunity	RAS	1	1	TCGA-SKCM
TCGA-EB-A5UM	D	0	25.611	female	48	high-immunity	RAS	1	1	TCGA-SKCM
TCGA-EB-A5UN	A	0	58.9151	male	49	low-immunity	BRAF	1	1	TCGA-SKCM
TCGA-EB-A5VU	C	1	10.5534	male	56	low-immunity	RAS	1	1	TCGA-SKCM
TCGA-EB-A5VV	D	0	7.03562	female	74	high-immunity	Triple_wild_type	1	1	TCGA-SKCM
TCGA-EB-A6L9	B	0	36.4603	male	55	low-immunity	Triple_wild_type	1	1	TCGA-SKCM
TCGA-EB-A6QY	A	0	12.5589	male	71	low-immunity	BRAF	1	1	TCGA-SKCM
TCGA-EB-A6QZ	C	1	11.5726	female	76	low-immunity	BRAF	1	1	TCGA-SKCM
TCGA-EB-A6R0	D	1	19.989	female	58	high-immunity	BRAF	1	1	TCGA-SKCM
TCGA-EB-A82B	A	0	12.8219	female	58	low-immunity	NF1	1	1	TCGA-SKCM
TCGA-EB-A82C	A	0	0.558904	female	70	low-immunity	Triple_wild_type	1	1	TCGA-SKCM
TCGA-EB-A85I	D	0	11.9014	male	66	high-immunity	BRAF	1	1	TCGA-SKCM
TCGA-EB-A85J	D	0	11.8356	female	66	high-immunity	RAS	1	1	TCGA-SKCM
TCGA-EB-A97M	D	0	13.611	male	66	high-immunity	Triple_wild_type	1	1	TCGA-SKCM
TCGA-EE-A17X	A	1	29.8192	male	54	low-immunity	RAS	1	1	TCGA-SKCM
TCGA-EE-A17Y	C	1	27.2219	male	69	low-immunity	BRAF	1	1	TCGA-SKCM
TCGA-EE-A17Z	C	1	8.64658	male	57	low-immunity	Triple_wild_type	1	1	TCGA-SKCM
TCGA-EE-A180	B	1	94.9808	male	69	low-immunity	NF1	1	1	TCGA-SKCM
TCGA-EE-A181	D	1	33.7315	female	82	high-immunity	NF1	1	1	TCGA-SKCM
TCGA-EE-A182	C	1	14.6959	female	84	low-immunity	NF1	1	1	TCGA-SKCM
TCGA-EE-A183	B	1	26.8932	male	48	low-immunity	BRAF	1	1	TCGA-SKCM
TCGA-EE-A184	D	1	68.1534	male	72	high-immunity	RAS	1	1	TCGA-SKCM
TCGA-EE-A185	A	1	4.96438	female	55	low-immunity	RAS	1	1	TCGA-SKCM
TCGA-EE-A20B	C	0	133.808	female	66	low-immunity	BRAF	1	1	TCGA-SKCM
TCGA-EE-A20C	D	1	151.266	male	59	high-immunity	RAS	1	1	TCGA-SKCM
TCGA-EE-A20F	D	0	91.5616	male	53	high-immunity	BRAF	1	1	TCGA-SKCM
TCGA-EE-A20H	C	1	168.263	male	56	low-immunity	BRAF	1	1	TCGA-SKCM
TCGA-EE-A20I	A	1	13.5452	male	79	low-immunity	Triple_wild_type	1	1	TCGA-SKCM
TCGA-EE-A29A	C	1	63.3534	male	68	low-immunity	BRAF	1	1	TCGA-SKCM
TCGA-EE-A29B	B	1	85.0849	male	67	low-immunity	RAS	1	1	TCGA-SKCM
TCGA-EE-A29C	C	1	78.9699	male	20	low-immunity	BRAF	1	1	TCGA-SKCM
TCGA-EE-A29D	A	1	13.9726	male	87	low-immunity	Triple_wild_type	1	1	TCGA-SKCM
TCGA-EE-A29E	A	0	63.7808	male	54	low-immunity	BRAF	1	1	TCGA-SKCM
TCGA-EE-A29G	A	1	72.0658	male	53	low-immunity	RAS	1	1	TCGA-SKCM
TCGA-EE-A29H	B	0	64.6356	female	59	low-immunity	BRAF	1	1	TCGA-SKCM
TCGA-EE-A29L	B	1	2.59726	male	78	low-immunity	RAS	1	1	TCGA-SKCM
TCGA-EE-A29M	D	0	56.8438	female	33	high-immunity	BRAF	1	1	TCGA-SKCM
TCGA-EE-A29N	B	1	18.6082	male	78	low-immunity	NF1	1	1	TCGA-SKCM
TCGA-EE-A29P	D	0	56.4164	female	73	high-immunity	BRAF	1	1	TCGA-SKCM
TCGA-EE-A29Q	B	1	66.7397	female	70	low-immunity	RAS	1	1	TCGA-SKCM
TCGA-EE-A29R	C	0	14.4658	female	48	low-immunity	RAS	1	1	TCGA-SKCM
TCGA-EE-A29S	A	1	61.2822	male	79	low-immunity	RAS	1	1	TCGA-SKCM
TCGA-EE-A29T	B	0	369.929	female	51	low-immunity	BRAF	1	1	TCGA-SKCM
TCGA-EE-A29V	A	1	25.874	male	85	low-immunity	RAS	1	1	TCGA-SKCM
TCGA-EE-A29W	C	0	195.025	male	42	low-immunity	BRAF	1	1	TCGA-SKCM
TCGA-EE-A29X	D	1	17.9178	female	58	high-immunity	RAS	1	1	TCGA-SKCM
TCGA-EE-A2A0	C	1	46.8164	female	77	low-immunity	Triple_wild_type	1	1	TCGA-SKCM
TCGA-EE-A2A1	B	0	115.956	male	46	low-immunity	RAS	1	1	TCGA-SKCM
TCGA-EE-A2A2	B	0	59.6384	male	71	low-immunity	RAS	1	1	TCGA-SKCM
TCGA-EE-A2A5	C	1	39.2877	male	43	low-immunity	RAS	1	1	TCGA-SKCM
TCGA-EE-A2A6	D	0	86.137	male	43	high-immunity	BRAF	1	1	TCGA-SKCM
TCGA-EE-A2GB	A	0	59.2767	male	51	low-immunity	BRAF	1	1	TCGA-SKCM
TCGA-EE-A2GC	D	0	67.4301	male	82	high-immunity	NF1	1	1	TCGA-SKCM
TCGA-EE-A2GD	C	1	340.142	female	58	low-immunity	RAS	1	1	TCGA-SKCM
TCGA-EE-A2GE	C	0	173.786	male	44	low-immunity	BRAF	1	1	TCGA-SKCM
TCGA-EE-A2GH	D	0	220.241	male	34	high-immunity	BRAF	1	1	TCGA-SKCM
TCGA-EE-A2GI	D	0	48.7233	male	39	high-immunity	NF1	1	1	TCGA-SKCM
TCGA-EE-A2GJ	D	1	74.6301	male	83	high-immunity	RAS	1	1	TCGA-SKCM
TCGA-EE-A2GK	B	0	54.7397	female	46	low-immunity	Triple_wild_type	1	1	TCGA-SKCM
TCGA-EE-A2GL	B	0	79.6603	female	40	low-immunity	RAS	1	1	TCGA-SKCM
TCGA-EE-A2GM	B	0	75.4849	female	70	low-immunity	RAS	1	1	TCGA-SKCM
TCGA-EE-A2GN	C	1	102.115	male	67	low-immunity	RAS	1	1	TCGA-SKCM
TCGA-EE-A2GO	C	0	126.805	female	66	low-immunity	RAS	1	1	TCGA-SKCM
TCGA-EE-A2GP	C	1	13.9068	male	80	low-immunity	RAS	1	1	TCGA-SKCM
TCGA-EE-A2GR	A	1	42.7726	male	78	low-immunity	Triple_wild_type	1	1	TCGA-SKCM
TCGA-EE-A2GS	C	1	81.2055	female	28	low-immunity	BRAF	1	1	TCGA-SKCM
TCGA-EE-A2GT	B	0	44.8767	male	77	low-immunity	BRAF	1	1	TCGA-SKCM
TCGA-EE-A2GU	D	0	94.8164	female	65	high-immunity	RAS	1	1	TCGA-SKCM
TCGA-EE-A2M5	A	1	21.6658	male	49	low-immunity	BRAF	1	1	TCGA-SKCM
TCGA-EE-A2M6	C	0	129.271	male	61	low-immunity	BRAF	1	1	TCGA-SKCM
TCGA-EE-A2M7	B	1	28.8329	male	66	low-immunity	BRAF	1	1	TCGA-SKCM
TCGA-EE-A2M8	D	1	19.7589	female	54	high-immunity	BRAF	1	1	TCGA-SKCM
TCGA-EE-A2MC	C	1	61.5123	male	73	low-immunity	RAS	1	1	TCGA-SKCM
TCGA-EE-A2MD	D	1	47.2767	male	52	high-immunity	RAS	1	1	TCGA-SKCM
TCGA-EE-A2ME	D	1	103.266	male	51	high-immunity	BRAF	1	1	TCGA-SKCM
TCGA-EE-A2MF	D	1	268.734	female	39	high-immunity	RAS	1	1	TCGA-SKCM
TCGA-EE-A2MG	B	1	103.2	male	23	low-immunity	BRAF	1	1	TCGA-SKCM
TCGA-EE-A2MH	B	1	16.9644	male	66	low-immunity	BRAF	1	1	TCGA-SKCM
TCGA-EE-A2MI	C	1	204.658	male	43	low-immunity	Triple_wild_type	1	1	TCGA-SKCM
TCGA-EE-A2MJ	D	1	96.2301	male	60	high-immunity	NF1	1	1	TCGA-SKCM
TCGA-EE-A2MK	D	0	180.395	female	18	high-immunity	BRAF	1	1	TCGA-SKCM
TCGA-EE-A2ML	D	1	216.658	male	35	high-immunity	RAS	1	1	TCGA-SKCM
TCGA-EE-A2MM	B	1	167.901	female	63	low-immunity	RAS	1	1	TCGA-SKCM
TCGA-EE-A2MN	D	1	47.5397	male	58	high-immunity	RAS	1	1	TCGA-SKCM
TCGA-EE-A2MP	D	0	248.647	female	34	high-immunity	BRAF	1	1	TCGA-SKCM
TCGA-EE-A2MQ	C	1	43.2329	female	70	low-immunity	BRAF	1	1	TCGA-SKCM
TCGA-EE-A2MR	B	0	134.4	male	61	low-immunity	Triple_wild_type	1	1	TCGA-SKCM
TCGA-EE-A2MS	B	0	162.477	male	72	low-immunity	Triple_wild_type	1	1	TCGA-SKCM
TCGA-EE-A2MT	B	0	71.211	male	45	low-immunity	RAS	1	1	TCGA-SKCM
TCGA-EE-A2MU	D	0	53.2603	male	71	high-immunity	RAS	1	1	TCGA-SKCM
TCGA-EE-A3AA	D	0	124.307	male	47	high-immunity	BRAF	1	1	TCGA-SKCM
TCGA-EE-A3AB	C	0	122.729	male	30	low-immunity	BRAF	1	1	TCGA-SKCM
TCGA-EE-A3AC	D	0	64.0438	male	47	high-immunity	RAS	1	1	TCGA-SKCM
TCGA-EE-A3AD	A	1	28.7671	male	50	low-immunity	BRAF	1	1	TCGA-SKCM
TCGA-EE-A3AE	D	0	54.5096	female	52	high-immunity	Triple_wild_type	1	1	TCGA-SKCM
TCGA-EE-A3AF	A	1	13.8082	female	48	low-immunity	BRAF	1	1	TCGA-SKCM
TCGA-EE-A3AG	C	1	41.589	male	25	low-immunity	BRAF	1	1	TCGA-SKCM
TCGA-EE-A3AH	C	1	138.805	male	30	low-immunity	BRAF	1	1	TCGA-SKCM
TCGA-EE-A3J3	C	1	172.175	male	42	low-immunity	BRAF	1	1	TCGA-SKCM
TCGA-EE-A3J4	B	1	127.2	male	72	low-immunity	BRAF	1	1	TCGA-SKCM
TCGA-EE-A3J5	A	1	36.9534	male	71	low-immunity	Triple_wild_type	1	1	TCGA-SKCM
TCGA-EE-A3J7	B	0	64.0767	male	43	low-immunity	RAS	1	1	TCGA-SKCM
TCGA-EE-A3J8	B	1	34.3233	male	59	low-immunity	RAS	1	1	TCGA-SKCM
TCGA-EE-A3JA	B	1	53.1945	male	44	low-immunity	RAS	1	1	TCGA-SKCM
TCGA-EE-A3JB	C	0	201.797	female	60	low-immunity	BRAF	1	1	TCGA-SKCM
TCGA-EE-A3JD	D	1	27.3534	male	70	high-immunity	Triple_wild_type	1	1	TCGA-SKCM
TCGA-EE-A3JE	B	0	51.3534	male	75	low-immunity	BRAF	1	1	TCGA-SKCM
TCGA-EE-A3JH	D	0	134.334	male	54	high-immunity	BRAF	1	1	TCGA-SKCM
TCGA-EE-A3JI	D	1	152.811	male	48	high-immunity	RAS	1	1	TCGA-SKCM
TCGA-ER-A193	D	1	31.3973	male	62	high-immunity	BRAF	1	1	TCGA-SKCM
TCGA-ER-A194	B	1	44.5151	male	77	low-immunity	RAS	1	1	TCGA-SKCM
TCGA-ER-A195	D	1	35.4411	male	46	high-immunity	RAS	1	1	TCGA-SKCM
TCGA-ER-A196	A	0	58.6849	female	64	low-immunity	Triple_wild_type	1	1	TCGA-SKCM
TCGA-ER-A197	A	1	13.9397	female	83	low-immunity	Triple_wild_type	1	1	TCGA-SKCM
TCGA-ER-A198	D	1	50.7616	male	45	high-immunity	BRAF	1	1	TCGA-SKCM
TCGA-ER-A199	D	1	9.1726	female	86	high-immunity	RAS	1	1	TCGA-SKCM
TCGA-ER-A19A	A	0	77.7534	male	79	low-immunity	Triple_wild_type	1	1	TCGA-SKCM
TCGA-ER-A19B	C	1	98.4	male	42	low-immunity	BRAF	1	1	TCGA-SKCM
TCGA-ER-A19C	C	1	48.8877	male	77	low-immunity	BRAF	1	1	TCGA-SKCM
TCGA-ER-A19D	C	1	12.5918	female	46	low-immunity	RAS	1	1	TCGA-SKCM
TCGA-ER-A19E	C	1	13.0192	female	36	low-immunity	BRAF	1	1	TCGA-SKCM
TCGA-ER-A19F	A	1	26.3671	male	82	low-immunity	Triple_wild_type	1	1	TCGA-SKCM
TCGA-ER-A19G	D	0	302.071	female	48	high-immunity	BRAF	1	1	TCGA-SKCM
TCGA-ER-A19H	C	1	152.351	male	40	low-immunity	BRAF	1	1	TCGA-SKCM
TCGA-ER-A19J	C	1	6.44384	male	54	low-immunity	BRAF	1	1	TCGA-SKCM
TCGA-ER-A19K	A	1	15.4192	female	79	low-immunity	BRAF	1	1	TCGA-SKCM
TCGA-ER-A19L	C	1	131.507	male	35	low-immunity	Triple_wild_type	1	1	TCGA-SKCM
TCGA-ER-A19M	D	1	61.0521	male	36	high-immunity	BRAF	1	1	TCGA-SKCM
TCGA-ER-A19N	D	1	44.0877	male	47	high-immunity	RAS	1	1	TCGA-SKCM
TCGA-ER-A19O	D	1	NA	male	56	high-immunity	BRAF	1	1	TCGA-SKCM
TCGA-ER-A19P	D	1	162.082	female	47	high-immunity	BRAF	1	1	TCGA-SKCM
TCGA-ER-A19Q	A	1	50.8932	female	37	low-immunity	BRAF	1	1	TCGA-SKCM
TCGA-ER-A19S	D	0	49.4795	female	81	high-immunity	BRAF	1	1	TCGA-SKCM
TCGA-ER-A19T	C	1	8.87671	male	51	low-immunity	Triple_wild_type	1	1	TCGA-SKCM
TCGA-ER-A19W	D	1	148.175	female	48	high-immunity	RAS	1	1	TCGA-SKCM
TCGA-ER-A1A1	D	0	105.074	male	58	high-immunity	Triple_wild_type	1	1	TCGA-SKCM
TCGA-ER-A2NB	A	1	28.1753	male	57	low-immunity	RAS	1	1	TCGA-SKCM
TCGA-ER-A2NC	C	1	43.8247	male	50	low-immunity	BRAF	1	1	TCGA-SKCM
TCGA-ER-A2ND	A	1	23.3425	female	57	low-immunity	BRAF	1	1	TCGA-SKCM
TCGA-ER-A2NE	A	1	20.1534	male	39	low-immunity	RAS	1	1	TCGA-SKCM
TCGA-ER-A2NF	D	1	28.8329	male	53	high-immunity	Triple_wild_type	1	1	TCGA-SKCM
TCGA-ER-A2NG	D	1	48.9863	female	43	high-immunity	BRAF	1	1	TCGA-SKCM
TCGA-ER-A2NH	D	0	41.5562	male	49	high-immunity	RAS	1	1	TCGA-SKCM
TCGA-ER-A3ES	B	1	247.036	male	25	low-immunity	Triple_wild_type	1	1	TCGA-SKCM
TCGA-ER-A3ET	C	1	93.0082	female	64	low-immunity	Triple_wild_type	1	1	TCGA-SKCM
TCGA-ER-A3EV	B	1	46.9808	male	55	low-immunity	Triple_wild_type	1	1	TCGA-SKCM
TCGA-ER-A3PL	C	0	33.2055	male	30	low-immunity	BRAF	1	1	TCGA-SKCM
TCGA-ER-A42H	C	1	14.0055	male	76	low-immunity	Triple_wild_type	1	1	TCGA-SKCM
TCGA-ER-A42K	C	1	12.9534	female	40	low-immunity	BRAF	1	1	TCGA-SKCM
TCGA-ER-A42L	D	0	149.03	male	49	high-immunity	BRAF	1	1	TCGA-SKCM
TCGA-FR-A2OS	C	1	12.0986	female	49	low-immunity	Triple_wild_type	1	1	TCGA-SKCM
TCGA-FR-A3R1	D	0	22.5205	male	69	high-immunity	NF1	1	1	TCGA-SKCM
TCGA-FR-A3YN	D	0	92.9753	male	44	high-immunity	RAS	1	1	TCGA-SKCM
TCGA-FR-A3YO	A	0	NA	female	NA	low-immunity	BRAF	1	1	TCGA-SKCM
TCGA-FR-A44A	D	0	174.214	female	29	high-immunity	BRAF	1	1	TCGA-SKCM
TCGA-FR-A69P	C	0	15.7151	female	34	low-immunity	RAS	1	1	TCGA-SKCM
TCGA-FR-A726	A	1	0	male	90	low-immunity	NF1	1	1	TCGA-SKCM
TCGA-FR-A728	A	0	19.1671	female	54	low-immunity	BRAF	1	1	TCGA-SKCM
TCGA-FR-A729	D	0	220.8	female	38	high-immunity	BRAF	1	1	TCGA-SKCM
TCGA-FR-A7U8	C	0	27.8466	male	50	low-immunity	RAS	1	1	TCGA-SKCM
TCGA-FR-A7U9	C	0	18.7726	female	63	low-immunity	NF1	1	1	TCGA-SKCM
TCGA-FR-A7UA	D	0	38.2685	female	65	high-immunity	BRAF	1	1	TCGA-SKCM
TCGA-FR-A8YC	D	1	34.8164	male	78	high-immunity	NF1	1	1	TCGA-SKCM
TCGA-FR-A8YD	B	1	36.263	female	56	low-immunity	NF1	1	1	TCGA-SKCM
TCGA-FR-A8YE	B	0	104.416	male	41	low-immunity	BRAF	1	1	TCGA-SKCM
TCGA-FS-A1YW	B	1	216.921	male	52	low-immunity	RAS	1	1	TCGA-SKCM
TCGA-FS-A1YX	C	1	48.5918	female	39	low-immunity	BRAF	1	1	TCGA-SKCM
TCGA-FS-A1YY	C	1	228.592	female	55	low-immunity	BRAF	1	1	TCGA-SKCM
TCGA-FS-A1Z0	D	1	202.652	female	32	high-immunity	RAS	1	1	TCGA-SKCM
TCGA-FS-A1Z3	C	1	20.9096	female	72	low-immunity	RAS	1	1	TCGA-SKCM
TCGA-FS-A1Z4	B	1	28.0767	male	62	low-immunity	Triple_wild_type	1	1	TCGA-SKCM
TCGA-FS-A1Z7	C	1	7.79178	male	19	low-immunity	BRAF	1	1	TCGA-SKCM
TCGA-FS-A1ZA	C	1	27.7151	female	45	low-immunity	NF1	1	1	TCGA-SKCM
TCGA-FS-A1ZB	C	1	48.8548	male	57	low-immunity	RAS	1	1	TCGA-SKCM
TCGA-FS-A1ZC	C	1	357.37	male	51	low-immunity	BRAF	1	1	TCGA-SKCM
TCGA-FS-A1ZD	C	1	53.5233	male	63	low-immunity	BRAF	1	1	TCGA-SKCM
TCGA-FS-A1ZE	C	1	46.4548	male	40	low-immunity	RAS	1	1	TCGA-SKCM
TCGA-FS-A1ZF	C	1	15.4521	female	78	low-immunity	BRAF	1	1	TCGA-SKCM
TCGA-FS-A1ZG	D	1	9.69863	female	60	high-immunity	RAS	1	1	TCGA-SKCM
TCGA-FS-A1ZH	C	1	32.7452	female	71	low-immunity	BRAF	1	1	TCGA-SKCM
TCGA-FS-A1ZJ	B	1	47.3753	female	75	low-immunity	Triple_wild_type	1	1	TCGA-SKCM
TCGA-FS-A1ZK	A	1	23.9342	male	68	low-immunity	RAS	1	1	TCGA-SKCM
TCGA-FS-A1ZM	D	0	101.26	male	74	high-immunity	BRAF	1	1	TCGA-SKCM
TCGA-FS-A1ZN	C	1	24	male	43	low-immunity	BRAF	1	1	TCGA-SKCM
TCGA-FS-A1ZP	B	1	74.7288	male	52	low-immunity	RAS	1	1	TCGA-SKCM
TCGA-FS-A1ZQ	C	1	133.545	male	31	low-immunity	RAS	1	1	TCGA-SKCM
TCGA-FS-A1ZR	C	1	11.4082	male	36	low-immunity	BRAF	1	1	TCGA-SKCM
TCGA-FS-A1ZS	C	0	148.8	male	54	low-immunity	BRAF	1	1	TCGA-SKCM
TCGA-FS-A1ZT	D	0	53.1616	male	55	high-immunity	RAS	1	1	TCGA-SKCM
TCGA-FS-A1ZU	C	1	26.5644	female	70	low-immunity	Triple_wild_type	1	1	TCGA-SKCM
TCGA-FS-A1ZW	D	0	49.4795	male	65	high-immunity	RAS	1	1	TCGA-SKCM
TCGA-FS-A1ZY	C	1	27.0904	male	71	low-immunity	RAS	1	1	TCGA-SKCM
TCGA-FS-A1ZZ	B	1	27.0247	female	54	low-immunity	NF1	1	1	TCGA-SKCM
TCGA-FS-A4F0	B	0	77.8192	female	67	low-immunity	Triple_wild_type	1	1	TCGA-SKCM
TCGA-FS-A4F2	C	1	50.137	female	46	low-immunity	RAS	1	1	TCGA-SKCM
TCGA-FS-A4F4	C	1	66.674	male	64	low-immunity	Triple_wild_type	1	1	TCGA-SKCM
TCGA-FS-A4F5	C	1	28.7342	female	77	low-immunity	RAS	1	1	TCGA-SKCM
TCGA-FS-A4F8	B	1	174.838	male	52	low-immunity	BRAF	1	1	TCGA-SKCM
TCGA-FS-A4F9	B	0	34.0274	male	80	low-immunity	RAS	1	1	TCGA-SKCM
TCGA-FS-A4FB	C	1	26.7288	female	46	low-immunity	BRAF	1	1	TCGA-SKCM
TCGA-FS-A4FC	C	1	54.411	female	75	low-immunity	RAS	1	1	TCGA-SKCM
TCGA-FS-A4FD	C	1	80.6795	male	39	low-immunity	RAS	1	1	TCGA-SKCM
TCGA-FW-A3I3	C	0	17.4575	female	59	low-immunity	Triple_wild_type	1	1	TCGA-SKCM
TCGA-FW-A3R5	A	0	36.9534	male	68	low-immunity	NF1	1	1	TCGA-SKCM
TCGA-FW-A3TU	D	1	55.5945	female	72	high-immunity	Triple_wild_type	1	1	TCGA-SKCM
TCGA-FW-A3TV	B	0	13.5123	female	57	low-immunity	BRAF	1	1	TCGA-SKCM
TCGA-FW-A5DX	B	0	21.0411	male	71	low-immunity	BRAF	1	1	TCGA-SKCM
TCGA-FW-A5DY	B	0	19.2986	female	48	low-immunity	BRAF	1	1	TCGA-SKCM
TCGA-GF-A2C7	C	0	0.690411	male	48	low-immunity	BRAF	1	1	TCGA-SKCM
TCGA-GF-A3OT	C	0	9.89589	female	58	low-immunity	RAS	1	1	TCGA-SKCM
TCGA-GF-A4EO	D	0	19.4301	female	74	high-immunity	BRAF	1	1	TCGA-SKCM
TCGA-GF-A6C8	B	0	2.03836	female	62	low-immunity	BRAF	1	1	TCGA-SKCM
TCGA-GF-A6C9	D	0	15.7808	male	78	high-immunity	BRAF	1	1	TCGA-SKCM
TCGA-GF-A769	C	1	35.1781	male	39	low-immunity	BRAF	1	1	TCGA-SKCM
TCGA-GN-A262	B	0	139.89	female	47	low-immunity	BRAF	1	1	TCGA-SKCM
TCGA-GN-A263	A	1	15.3534	male	24	low-immunity	BRAF	1	1	TCGA-SKCM
TCGA-GN-A264	C	1	117.929	male	60	low-immunity	Triple_wild_type	1	1	TCGA-SKCM
TCGA-GN-A265	C	0	96.9205	male	53	low-immunity	BRAF	1	1	TCGA-SKCM
TCGA-GN-A266	C	1	10.126	male	45	low-immunity	NF1	1	1	TCGA-SKCM
TCGA-GN-A267	D	1	64.4384	male	38	high-immunity	RAS	1	1	TCGA-SKCM
TCGA-GN-A268	B	1	62.7945	female	83	low-immunity	RAS	1	1	TCGA-SKCM
TCGA-GN-A26A	C	1	32.4822	female	63	low-immunity	BRAF	1	1	TCGA-SKCM
TCGA-GN-A26C	D	1	26.9918	male	77	high-immunity	NF1	1	1	TCGA-SKCM
TCGA-GN-A26D	B	1	48	female	72	low-immunity	Triple_wild_type	1	1	TCGA-SKCM
TCGA-GN-A4U3	B	0	121.907	male	30	low-immunity	RAS	1	1	TCGA-SKCM
TCGA-GN-A4U4	B	0	39.3534	male	73	low-immunity	RAS	1	1	TCGA-SKCM
TCGA-GN-A4U5	D	0	38.0055	female	61	high-immunity	BRAF	1	1	TCGA-SKCM
TCGA-GN-A4U7	A	1	10.4219	female	56	low-immunity	BRAF	1	1	TCGA-SKCM
TCGA-GN-A4U8	D	0	48.8877	male	51	high-immunity	BRAF	1	1	TCGA-SKCM
TCGA-GN-A4U9	C	1	22.126	male	71	low-immunity	RAS	1	1	TCGA-SKCM
TCGA-GN-A8LK	B	1	50.1041	male	70	low-immunity	Triple_wild_type	1	1	TCGA-SKCM
TCGA-GN-A8LL	B	1	21.3699	female	68	low-immunity	Triple_wild_type	1	1	TCGA-SKCM
TCGA-GN-A8LN	C	0	25.3808	male	68	low-immunity	RAS	1	1	TCGA-SKCM
TCGA-GN-A9SD	B	1	59.4082	female	59	low-immunity	BRAF	1	1	TCGA-SKCM
TCGA-HR-A2OG	C	0	0.230137	female	50	low-immunity	RAS	1	1	TCGA-SKCM
TCGA-HR-A2OH	D	1	65.8849	female	46	high-immunity	BRAF	1	1	TCGA-SKCM
TCGA-HR-A5NC	C	0	0	female	90	low-immunity	BRAF	1	1	TCGA-SKCM
TCGA-IH-A3EA	A	0	17.2274	male	61	low-immunity	BRAF	1	1	TCGA-SKCM
TCGA-LH-A9QB	C	0	368.778	female	24	low-immunity	BRAF	1	1	TCGA-SKCM
TCGA-OD-A75X	B	1	297.896	male	49	low-immunity	BRAF	1	1	TCGA-SKCM
TCGA-QB-A6FS	D	0	7.23288	male	49	high-immunity	BRAF	1	1	TCGA-SKCM
TCGA-QB-AA9O	D	1	18.0493	male	73	high-immunity	RAS	1	1	TCGA-SKCM
TCGA-RP-A690	B	0	0.19726	female	66	low-immunity	Triple_wild_type	1	1	TCGA-SKCM
TCGA-RP-A693	B	0	0.328767	male	77	low-immunity	Triple_wild_type	1	1	TCGA-SKCM
TCGA-RP-A694	D	0	0.690411	male	71	high-immunity	Triple_wild_type	1	1	TCGA-SKCM
TCGA-RP-A695	D	0	NA	male	NA	high-immunity	RAS	1	1	TCGA-SKCM
TCGA-RP-A6K9	B	0	NA	female	NA	low-immunity	Triple_wild_type	1	1	TCGA-SKCM
TCGA-W3-A824	D	0	228.164	male	63	high-immunity	RAS	1	1	TCGA-SKCM
TCGA-W3-A825	C	1	63.0247	female	60	low-immunity	RAS	1	1	TCGA-SKCM
TCGA-W3-A828	C	1	121.085	male	66	low-immunity	Triple_wild_type	1	1	TCGA-SKCM
TCGA-W3-AA1O	A	1	4.01096	male	85	low-immunity	Triple_wild_type	1	1	TCGA-SKCM
TCGA-W3-AA1Q	D	1	69.074	male	57	high-immunity	BRAF	1	1	TCGA-SKCM
TCGA-W3-AA1R	D	1	111.09	male	71	high-immunity	BRAF	1	1	TCGA-SKCM
TCGA-W3-AA1V	C	1	42.0822	male	63	low-immunity	NF1	1	1	TCGA-SKCM
TCGA-W3-AA1W	D	0	219.156	male	64	high-immunity	BRAF	1	1	TCGA-SKCM
TCGA-W3-AA21	B	1	105.041	male	26	low-immunity	BRAF	1	1	TCGA-SKCM
TCGA-WE-A8JZ	A	0	24.0329	male	70	low-immunity	RAS	1	1	TCGA-SKCM
TCGA-WE-A8K1	D	0	49.0521	male	74	high-immunity	RAS	1	1	TCGA-SKCM
TCGA-WE-A8K4	D	0	20.1863	male	85	high-immunity	Triple_wild_type	1	1	TCGA-SKCM
TCGA-WE-A8K5	A	1	61.1507	male	65	low-immunity	BRAF	1	1	TCGA-SKCM
TCGA-WE-A8K6	C	0	17.9507	male	79	low-immunity	BRAF	1	1	TCGA-SKCM
TCGA-WE-A8ZM	C	0	101.326	male	70	low-immunity	NF1	1	1	TCGA-SKCM
TCGA-WE-A8ZN	D	0	58.9808	male	57	high-immunity	RAS	1	1	TCGA-SKCM
TCGA-WE-A8ZO	D	0	70.5205	female	73	high-immunity	RAS	1	1	TCGA-SKCM
TCGA-WE-A8ZQ	C	0	63.2219	male	48	low-immunity	BRAF	1	1	TCGA-SKCM
TCGA-WE-A8ZR	B	1	9.00822	male	49	low-immunity	-	NA	NA	TCGA-SKCM
TCGA-WE-A8ZT	B	0	11.8027	female	25	low-immunity	BRAF	1	1	TCGA-SKCM
TCGA-WE-A8ZX	D	0	35.8027	male	45	high-immunity	BRAF	1	1	TCGA-SKCM
TCGA-WE-A8ZY	A	1	49.5123	male	62	low-immunity	RAS	1	1	TCGA-SKCM
TCGA-WE-AA9Y	C	0	12.1644	male	37	low-immunity	Triple_wild_type	1	1	TCGA-SKCM
TCGA-WE-AAA0	B	0	40.4055	male	47	low-immunity	BRAF	1	1	TCGA-SKCM
TCGA-WE-AAA3	C	0	21.4027	female	84	low-immunity	RAS	1	1	TCGA-SKCM
TCGA-WE-AAA4	D	0	24.9863	female	56	high-immunity	BRAF	1	1	TCGA-SKCM
TCGA-XV-A9VZ	A	0	0	female	90	low-immunity	Triple_wild_type	1	1	TCGA-SKCM
TCGA-XV-A9W2	A	0	13.7096	male	81	low-immunity	RAS	1	1	TCGA-SKCM
TCGA-XV-A9W5	C	0	12.8877	male	51	low-immunity	BRAF	1	1	TCGA-SKCM
TCGA-XV-AAZV	A	0	13.5452	female	56	low-immunity	BRAF	1	1	TCGA-SKCM
TCGA-XV-AAZW	A	1	12.9205	female	62	low-immunity	BRAF	1	1	TCGA-SKCM
TCGA-XV-AAZY	A	0	13.3151	female	76	low-immunity	RAS	1	1	TCGA-SKCM
TCGA-XV-AB01	B	0	13.2493	female	54	low-immunity	BRAF	1	1	TCGA-SKCM
TCGA-YD-A89C	C	0	6.90411	female	43	low-immunity	RAS	1	1	TCGA-SKCM
TCGA-YD-A9TA	C	0	49.1836	male	75	low-immunity	NF1	1	1	TCGA-SKCM
TCGA-YD-A9TB	C	0	NA	female	NA	low-immunity	BRAF	1	1	TCGA-SKCM
TCGA-YG-AA3N	D	0	10.0603	male	67	high-immunity	BRAF	1	1	TCGA-SKCM
TCGA-YG-AA3O	B	1	37.9397	male	62	low-immunity	BRAF	1	1	TCGA-SKCM
TCGA-YG-AA3P	B	0	14.4329	female	63	low-immunity	Triple_wild_type	1	1	TCGA-SKCM
TCGA-Z2-A8RT	D	0	27.5836	female	42	high-immunity	BRAF	1	1	TCGA-SKCM
TCGA-Z2-AA3S	D	0	96.9863	male	58	high-immunity	Triple_wild_type	1	1	TCGA-SKCM
TCGA-Z2-AA3V	D	0	15.9781	female	57	high-immunity	BRAF	1	1	TCGA-SKCM
