# Supplementary material for: Exploring Tumor Immune Microenvironment and Its Associations With Molecular Characteristics in Melanoma
Source: Front Oncol. 2022 Apr 21;12:821578. doi: 10.3389/fonc.2022.821578 (PMC9069107; doi:10.3389/fonc.2022.821578)
Supplement: Supplementary file 5 [file Table_4.xlsx]

## Sheet: Table S4
Table S4. The interactions between chemokines and their receptors in 11 immune cells
Chemokines	Receptors	immune cell
CXCL9	CXCR3	CD4_T
CXCL10	CXCR3	CD4_T
CXCL11	CXCR3	CD4_T
CXCL12	CXCR4	CD4_T
CXCL13	CXCR5	CD4_T
CXCL13	CXCR3	CD4_T
CCL2	CCR2	CD4_T
CCL4	CCR5	CD4_T
CCL19	CCR7	CD4_T
CCL21	CCR7	CD4_T
CCL22	CCR4	CD4_T
XCL1	XCR1	CD4_T
XCL2	XCR1	CD4_T
CCL5	CCR1	CD4_T
CCL5	CCR3	CD4_T
CCL5	CCR5	CD4_T
CXCL9	CXCR3	CD8_T
CXCL10	CXCR3	CD8_T
CXCL11	CXCR3	CD8_T
CXCL13	CXCR3	CD8_T
CCL4	CCR5	CD8_T
CCL5	CCR5	CD8_T
CXCL9	CXCR3	Cytotoxic
CXCL10	CXCR3	Cytotoxic
CXCL11	CXCR3	Cytotoxic
CXCL12	CXCR4	Cytotoxic
CXCL13	CXCR5	Cytotoxic
CXCL13	CXCR3	Cytotoxic
CXCL16	CXCR6	Cytotoxic
CCL2	CCR2	Cytotoxic
CCL3	CCR1	Cytotoxic
CCL4	CCR5	Cytotoxic
CCL3	CCR5	Cytotoxic
CCL8	CCR1	Cytotoxic
CCL8	CCR2	Cytotoxic
CCL8	CCR5	Cytotoxic
CCL19	CCR7	Cytotoxic
CCL22	CCR4	Cytotoxic
XCL1	XCR1	Cytotoxic
XCL2	XCR1	Cytotoxic
CCL5	CCR1	Cytotoxic
CCL5	CCR3	Cytotoxic
CCL5	CCR5	Cytotoxic
CXCL9	CXCR3	iTreg
CXCL10	CXCR3	iTreg
CXCL11	CXCR3	iTreg
CXCL12	CXCR4	iTreg
CXCL13	CXCR5	iTreg
CXCL13	CXCR3	iTreg
CCL2	CCR2	iTreg
CCL3	CCR1	iTreg
CCL4	CCR5	iTreg
CCL3	CCR5	iTreg
CCL8	CCR1	iTreg
CCL8	CCR2	iTreg
CCL8	CCR5	iTreg
CCL19	CCR7	iTreg
CCL22	CCR4	iTreg
XCL1	XCR1	iTreg
XCL2	XCR1	iTreg
CCL5	CCR1	iTreg
CCL5	CCR3	iTreg
CCL5	CCR5	iTreg
CXCL9	CXCR3	Tfh
CXCL10	CXCR3	Tfh
CXCL11	CXCR3	Tfh
CXCL12	CXCR4	Tfh
CXCL13	CXCR5	Tfh
CXCL13	CXCR3	Tfh
CCL4	CCR5	Tfh
CCL3	CCR5	Tfh
CCL8	CCR2	Tfh
CCL8	CCR5	Tfh
CCL19	CCR7	Tfh
CCL22	CCR4	Tfh
XCL1	XCR1	Tfh
XCL2	XCR1	Tfh
CCL5	CCR5	Tfh
CXCL9	CXCR3	Th2
CXCL10	CXCR3	Th2
CXCL11	CXCR3	Th2
CXCL13	CXCR5	Th2
CXCL13	CXCR3	Th2
CCL4	CCR5	Th2
CCL19	CCR7	Th2
XCL1	XCR1	Th2
XCL2	XCR1	Th2
CCL5	CCR5	Th2
CXCL9	CXCR3	Tr1
CXCL10	CXCR3	Tr1
CXCL11	CXCR3	Tr1
CXCL12	CXCR4	Tr1
CXCL13	CXCR5	Tr1
CXCL13	CXCR3	Tr1
CXCL16	CXCR6	Tr1
CCL2	CCR2	Tr1
CCL3	CCR1	Tr1
CCL4	CCR5	Tr1
CCL3	CCR5	Tr1
CCL8	CCR1	Tr1
CCL8	CCR2	Tr1
CCL8	CCR5	Tr1
CCL19	CCR7	Tr1
CCL22	CCR4	Tr1
XCL1	XCR1	Tr1
XCL2	XCR1	Tr1
CCL5	CCR1	Tr1
CCL5	CCR3	Tr1
CCL5	CCR5	Tr1
CXCL16	CXCR6	DC
CCL3	CCR1	DC
CCL4	CCR5	DC
CCL3	CCR5	DC
CCL5	CCR1	DC
CCL5	CCR5	DC
CXCL9	CXCR3	Gamma_delta
CXCL10	CXCR3	Gamma_delta
CXCL11	CXCR3	Gamma_delta
CXCL13	CXCR3	Gamma_delta
CCL4	CCR5	Gamma_delta
CCL3	CCR5	Gamma_delta
CCL8	CCR5	Gamma_delta
CCL5	CCR5	Gamma_delta
CXCL9	CXCR3	Exhausted
CXCL10	CXCR3	Exhausted
CXCL11	CXCR3	Exhausted
CXCL13	CXCR5	Exhausted
CXCL13	CXCR3	Exhausted
CCL4	CCR5	Exhausted
CCL8	CCR2	Exhausted
CCL8	CCR5	Exhausted
CCL5	CCR5	Exhausted
CXCL9	CXCR3	Exhausted
CXCL10	CXCR3	Exhausted
CXCL11	CXCR3	Exhausted
CXCL13	CXCR5	Exhausted
CXCL13	CXCR3	Exhausted
CCL4	CCR5	Exhausted
CCL8	CCR2	Exhausted
CCL8	CCR5	Exhausted
CCL5	CCR5	Exhausted
CCL4	CCR5	nTreg
CCL5	CCR5	nTreg
CXCL13	CXCR3	nTreg
