# Supplementary material for: Exploring Tumor Immune Microenvironment and Its Associations With Molecular Characteristics in Melanoma
Source: Front Oncol. 2022 Apr 21;12:821578. doi: 10.3389/fonc.2022.821578 (PMC9069107; doi:10.3389/fonc.2022.821578)
Supplement: Supplementary file 6 [file Table_5.xlsx]

## Sheet: Table S5
Table S5. The differences of significantly mutated genes and their CNVs between the high-immunity and low-immunity cohort. (The CNVs of NBPF1, PARM1 and TP53 were missing)
gene	copy number amplifactions in the high-immunity cohort	copy number amplifactions in the low-immunity cohort	copy number deletions in the high-immunity cohort	copy number deletions in the low-immunity cohort	p-value of copy number amplifactions	p-value of copy number deletions	MAFs of the high-immunity cohort	MAFs of the low-immunity cohort	p-value of MAFs
B2M	34	64	39	89	0.400289	1	3	3	0.378483
BRAF	101	231	7	20	0.782864	0.672738	83	192	0.785347
CDKN2A	7	7	114	304	0.143054	0.00266275	30	33	0.00350094
FLT3	43	101	27	82	0.834682	0.134853	21	34	0.221183
HRAS	23	46	51	121	0.676985	0.693855	7	6	0.123363
KRAS	27	84	19	49	0.108915	0.675035	6	7	0.234559
NBPF1	-	-	-	-	-	-	13	34	0.742052
NF1	28	49	35	100	0.288677	0.166357	24	52	0.894152
NRAS	37	88	27	85	0.82647	0.0878808	48	98	0.534187
PARM1	-	-	-	-	-	-	9	26	0.574559
PPP6C	12	26	76	192	1	0.237157	10	29	0.590383
PRB2	28	74	22	55	0.477852	0.692057	32	40	0.00932898
PTEN	6	6	95	250	0.203249	0.0402925	15	35	1
RAC1	79	223	11	11	0.0107532	0.0592876	13	20	0.330829
TP53	-	-	-	-	-	-	24	54	1
